# Supplementary material for: Liraglutide Effectiveness in Type 2 Diabetes: Insights from a Real-World Cohort of Portuguese Patients
Source: Metabolites. 2022 Nov 16;12(11):1121. doi: 10.3390/metabo12111121 (PMC9694138; doi:10.3390/metabo12111121)
Supplement: Supplementary file 1 [file metabolites-12-01121-s001.zip]

Archive with 1 entries (1 files):
- metabolites-2000870-supplementary.pdf
